# Supplementary material for: Genome-Wide Identification, Gene Structure and Expression Analysis of the MADS-Box Gene Family Indicate Their Function in the Development of Tobacco (Nicotiana tabacum L.)
Source: Int J Mol Sci. 2019 Oct 11;20(20):5043. doi: 10.3390/ijms20205043 (PMC6829366; doi:10.3390/ijms20205043)
Supplement: Supplementary file 1 [file ijms-20-05043-s001.zip]

Archive with 6 entries (5 files):
- ijms-560114-SI-R2-revised/
- ijms-560114-SI-R2-revised/Supplemental Figure 1.pptx
- ijms-560114-SI-R2-revised/Table S1.xlsx
- ijms-560114-SI-R2-revised/Table S2.xlsx
- ijms-560114-SI-R2-revised/Table S3.xls
- ijms-560114-SI-R2-revised/Table S4.xlsx
