# Supplementary material for: Genome-Wide Identification, Gene Structure and Expression Analysis of the MADS-Box Gene Family Indicate Their Function in the Development of Tobacco (Nicotiana tabacum L.)
Source: Int J Mol Sci. 2019 Oct 11;20(20):5043. doi: 10.3390/ijms20205043 (PMC6829366; doi:10.3390/ijms20205043)
Supplement: Supplementary file 1 [file ijms-20-05043-s001.zip › ijms-560114-SI-R2-revised/Table S1.xlsx]

## Sheet: Sheet1
Supplementary Table S1 General information of NtMADS-box gene in tobacco.
Subfamily	gene name	CHR	nucl_length	pep_length	MV	pl
Mα	MADS1	Chr19	630	209	24018.6	9.3808
	MADS2	Chr19	630	209	24018.6	9.3808
	MADS3	Chr19	630	209	24048.7	9.3808
	MADS4	Chr19	630	209	24048.7	9.3808
	MADS5	Ntab_scaffold_4915	630	209	24004.6	9.112
	MADS6	Chr19	630	209	24101.7	9.3441
	MADS7	Chr19	630	209	24074.8	10.0589
	MADS8	Chr19	576	191	22040.5	9.9972
	MADS9	Chr23	630	209	24110.9	9.3099
	MADS10	Ntab_scaffold_182	489	162	18598.7	10.3368
	MADS11	Ntab_scaffold_3566	675	224	25414	10.0862
	MADS12	Chr24	675	224	25414	10.0862
	MADS13	Chr06	663	220	24819.6	9.7132
	MADS14	Chr12	663	220	24779.4	10.2566
	MADS15	Chr06	645	214	23940.8	10.4649
	MADS16	Chr06	519	172	19586.7	9.6189
	MADS17	Chr24	609	202	22925	8.2223
	MADS18	Ntab_scaffold_182	636	211	23767.9	8.8281
	MADS19	Chr06	375	124	13768.9	9.8483
	MADS20	Ntab_scaffold_3566	732	243	26956.7	10.5005
	MADS21	Ntab_scaffold_182	732	243	27142	10.3694
	MADS22	Chr06	816	271	29873.6	10.4741
	MADS23	Chr06	690	229	25242.9	10.5087
	MADS24	Chr23	606	201	22383.2	6.1453
	MADS25	Chr22	597	198	22056	8.1911
	MADS26	Chr12	660	219	24826.1	9.085
	MADS27	Chr12	681	226	25391.7	8.4571
	MADS28	Ntab_scaffold_1961	375	124	13984	9.7531
	MADS29	Chr09	393	130	14738.9	10.1866
	MADS30	Chr16	438	145	16114.5	8.7057
	MADS31	Ntab_scaffold_350	525	174	19092.5	9.6733
	MADS32	Ntab_scaffold_395	525	174	19269.8	10.2903
	MADS33	Chr11	1032	343	37983.1	5.1328
	MADS34	Chr11	537	178	20489.3	9.318
	MADS35	Chr09	537	178	20516.2	9.3005
	MADS36	Chr17	540	179	20502.3	9.6875
	MADS37	Ntab_scaffold_3594	537	178	20406.1	9.0753
	MADS38	Chr13	537	178	20406.1	9.0753
	MADS39	Chr14	537	178	20266	9.3889
	MADS40	Chr14	576	191	21465.8	4.842
	MADS41	Chr14	450	149	17287.6	9.4269
	MADS42	Chr09	558	185	21196.8	9.9483
	MADS43	Chr14	411	136	15817.9	7.6043
	MADS44	Ntab_scaffold_3110	513	170	19574.2	9.7201
	MADS45	Chr09	558	185	20989.5	9.7027
	MADS46	Chr14	537	178	20410	9.4317
	MADS47	Chr14	498	165	18899.2	6.8024
	MADS48	Chr19	411	136	15289.5	10.9689
	MADS49	Chr06	327	108	12104.9	10.9861
	MADS50	Chr06	390	129	14689.1	10.2995
	MADS51	Chr06	465	154	17317.7	10.068
	MADS52	Chr06	561	186	21243.3	10.0409
	MADS53	Ntab_scaffold_182	561	186	21237.2	10.1734
	MADS54	Chr06	552	183	21052.1	10.4034
	MADS55	Chr06	639	212	24173.8	10.4392
	MADS56	Chr06	537	178	20306	10.0385
	MADS57	Chr06	669	222	25189.5	10.1133
	MADS58	Chr12	561	186	21169.2	10.421
	MADS59	Chr06	561	186	21248.4	10.3112
	MADS60	Chr06	459	152	17095.6	10.3433
	MADS61	Ntab_scaffold_2543	1098	365	41308.4	10.4308
	MADS62	Chr06	555	184	20917	10.4933
	MADS63	Chr12	495	164	18232.7	5.1521
Mγ	MADS64	Chr04	720	239	27304.2	9.1323
	MADS65	Chr04	720	239	27215.1	9.1331
	MADS66	Chr04	591	196	22295.8	10.2678
	MADS67	Chr04	738	245	27873.9	9.7997
	MADS68	Chr12	726	241	27301.2	9.6302
	MADS69	Ntab_scaffold_1065	729	242	27420.4	9.7436
	MADS70	Chr04	726	241	27410.3	9.5807
	MADS71	Chr04	708	235	26604.5	9.4229
	MADS72	Chr04	537	178	20032.4	10.2496
	MADS73	Chr04	630	209	23744.1	9.879
	MADS74	Chr04	618	205	23322.7	9.2236
MIKC*	MADS75	Ntab_scaffold_1094	804	267	30148.9	4.8552
	MADS76	Chr22	1029	342	39057.9	5.4498
	MADS77	Chr15	411	136	15898.6	9.4646
	MADS78	Chr07	489	162	17998.5	9.3486
	MADS79	Chr11	264	87	9933.52	10.3402
	MADS80	Chr16	1404	467	53143.5	5.0512
MICKC	MADS81	Chr03	297	98	11127.9	9.9468
	MADS82	Chr19	777	258	29944.2	9.2674
	MADS83	Chr05	465	154	17750.7	10.5661
	MADS84	Chr03	384	127	14314.4	10.2457
	MADS85	Chr18	465	154	17410.9	9.5657
	MADS86	Ntab_scaffold_62	729	242	27624.4	9.0879
	MADS87	Ntab_scaffold_594	732	243	27705.5	9.0879
	MADS88	Chr09	735	244	27917.7	8.2843
	MADS89	Ntab_scaffold_2555	444	147	16969.7	9.5103
	MADS90	Chr13	594	197	22393.5	6.5169
	MADS91	Chr17	726	241	27669.4	7.941
	MADS92	Chr03	525	174	20124	9.7005
	MADS93	Ntab_scaffold_2252	732	243	27660.5	9.1352
	MADS94	Chr24	741	246	27983.9	9.7207
	MADS95	Chr03	741	246	27959.7	9.6159
	MADS96	Ntab_scaffold_109	234	77	8672.15	10.6194
	MADS97	Ntab_scaffold_804	288	95	10907.7	10.1408
	MADS98	Chr06	756	251	28301.3	9.0071
	MADS99	Chr12	759	252	28296.3	8.8569
	MADS100	Chr12	759	252	28296.3	8.8569
	MADS101	Chr04	609	202	23051.8	8.4465
	MADS102	Chr01	609	202	23114.9	8.7637
	MADS103	Chr01	225	74	8331.79	10.1285
	MADS104	Chr04	657	218	25285.7	9.8372
	MADS105	Chr01	660	219	25462	9.9436
	MADS106	Chr02	693	230	26608.3	9.9137
	MADS107	Ntab_scaffold_3577	696	231	26799.6	9.6555
	MADS108	Chr07	753	250	28806.4	9.7984
	MADS109	Chr11	753	250	28903.5	9.6816
	MADS110	Chr14	750	249	28664.3	9.8855
	MADS111	Chr13	765	254	29145.9	9.8504
	MADS112	Ntab_scaffold_56	321	106	12273.4	10.5295
	MADS113	Ntab_scaffold_656	564	187	21801.2	10.5033
	MADS114	Ntab_scaffold_826	843	280	32172	8.8705
	MADS115	Chr19	690	229	26614.5	9.8164
	MADS116	Chr03	732	243	28206.1	8.2088
	MADS117	Chr17	753	250	28611.4	10.1303
	MADS118	Chr17	762	253	29093	9.8989
	MADS119	Chr01	435	144	16945.5	9.6153
	MADS120	Chr04	741	246	28451	9.311
	MADS121	Chr01	741	246	28403.9	9.024
	MADS122	Chr05	750	249	28734.2	8.6587
	MADS123	Chr02	738	245	28311.9	8.327
	MADS124	Chr13	318	105	11973.8	10.9165
	MADS125	Chr18	576	191	21793.3	10.3214
	MADS126	Ntab_scaffold_2880	561	186	21698.1	10.4508
	MADS127	Ntab_scaffold_448	558	185	21325.4	8.8091
	MADS128	Chr02	741	246	28088.8	8.4133
	MADS129	Chr03	813	270	31341.6	8.2268
	MADS130	Ntab_scaffold_1125	651	216	24767.6	9.529
	MADS131	Ntab_scaffold_3307	678	225	25714.6	8.5945
	MADS132	Chr06	225	74	8588.97	11.0189
	MADS133	Chr12	669	222	25307.2	10.0881
	MADS134	Chr20	660	219	25162.7	6.9442
	MADS135	Chr18	963	320	36275.7	5.4028
	MADS136	Chr16	720	239	26834.3	4.8875
	MADS137	Ntab_scaffold_1988	711	236	26482.8	4.9776
	MADS138	Ntab_scaffold_424	663	220	24766	6.5315
	MADS139	Chr05	750	249	28424.3	6.4138
	MADS140	Chr22	468	155	17022.5	5.0584
	MADS141	Chr09	759	252	28052.3	5.9761
	MADS142	Chr01	666	221	25057.7	8.459
	MADS143	Chr06	696	231	26308.9	8.4848
	MADS144	Chr06	843	280	31633.9	6.3309
	MADS145	Chr02	183	60	6665.31	3.7675
	MADS146	Ntab_scaffold_1364	675	224	25166.8	6.3016
	MADS147	Chr05	675	224	25301	5.4935
	MADS148	Chr06	993	330	36712.2	9.9129
	MADS149	Chr06	993	330	36712.2	9.9129
	MADS150	Chr12	699	232	25923.7	9.7689
	MADS151	Chr19	891	296	33777.4	10.409
	MADS152	Ntab_scaffold_1405	201	66	7273.57	10.9212
	MADS153	Chr04	675	224	25959.6	9.3469
	MADS154	Chr20	654	217	25213.8	10.0102
	MADS155	Ntab_scaffold_84	636	211	24443.8	9.9155
	MADS156	Chr17	756	251	28710.8	9.4835
	MADS157	Chr13	669	222	25449	9.9348
	MADS158	Chr05	717	238	27082.6	10.0564
	MADS159	Ntab_scaffold_1502	789	262	29892	9.7869
	MADS160	Chr05	666	221	25050.3	9.3252
	MADS161	Chr10	564	187	21710.1	10.2934
	MADS162	Chr02	642	213	24773.4	9.4949
	MADS163	Chr06	633	210	24615.1	9.1168
	MADS164	Chr22	687	228	26489.2	9.8927
	MADS165	Chr05	687	228	26401	9.8927
	MADS166	Chr13	681	226	26179.9	10.2826
	MADS167	Ntab_scaffold_1664	681	226	26134.8	9.9529
	MADS168	Ntab_scaffold_1664	681	226	26134.8	9.9529
