# Supplementary material for: Genome-Wide Identification, Gene Structure and Expression Analysis of the MADS-Box Gene Family Indicate Their Function in the Development of Tobacco (Nicotiana tabacum L.)
Source: Int J Mol Sci. 2019 Oct 11;20(20):5043. doi: 10.3390/ijms20205043 (PMC6829366; doi:10.3390/ijms20205043)
Supplement: Supplementary file 1 [file ijms-20-05043-s001.zip › ijms-560114-SI-R2-revised/Table S2.xlsx]

## Sheet: Sheet1
Supplementary Table S2. Non-synonymous substitution (Ka), rate of synonymous substitutions (Ks) and Ka/Ks of NtMADS-box genes in tobacco
Genes	Method	Ka	Ks	Ka/Ks
MADS101&MADS102	YN	0.00651523	0.0594888	0.10952
MADS104&MADS105	YN	0.0105087	0.0974676	0.107817
MADS104&MADS106	YN	0.0724504	0.720062	0.100617
MADS105&MADS106	YN	0.0661159	0.777485	0.0850381
MADS108&MADS109	YN	0.0105475	0.0542299	0.194495
MADS110&MADS111	YN	0.00360377	0.0566122	0.063657
MADS117&MADS124	YN	4.03405	1.0002	4.03323
MADS120&MADS121	YN	0.014619	0.112573	0.129862
MADS120&MADS122	YN	0.0788539	0.596127	0.132277
MADS120&MADS123	YN	0.0871116	0.589583	0.147751
MADS121&MADS122	YN	0.0683596	0.555918	0.122967
MADS121&MADS123	YN	0.0797428	0.57231	0.139335
MADS122&MADS123	YN	0.0229248	0.0835473	0.274393
MADS90&MADS103	YN	2.05552	1.34853	1.52427
MADS94&MADS95	YN	0.0191173	0.0672622	0.28422
MADS98&MADS99	YN	0.00764837	0.0882313	0.0866854
MADS98&MADS100	YN	0.00764837	0.0882313	0.0866854
MADS1&MADS5	YN	0.00409453	0.00749956	0.545969
MADS1&MADS6	YN	0.00818512	0.00760978	1.07561
MADS1&MADS7	YN	0.0185416	0.0330843	0.560435
MADS1&MADS9	YN	0.0570782	0.100864	0.56589
MADS2&MADS5	YN	0.00409453	0.00749956	0.545969
MADS2&MADS6	YN	0.00818512	0.00760978	1.07561
MADS2&MADS7	YN	0.0185416	0.0330843	0.560435
MADS2&MADS9	YN	0.0570782	0.100864	0.56589
MADS3&MADS5	YN	0.00646381	0.00637771	1.0135
MADS3&MADS6	YN	0.00612821	0.00760365	0.805957
MADS3&MADS7	YN	0.0210426	0.0325889	0.645697
MADS3&MADS9	YN	0.0596752	0.0992685	0.60115
MADS4&MADS5	YN	0.00646381	0.00637771	1.0135
MADS4&MADS6	YN	0.00612821	0.00760365	0.805957
MADS4&MADS7	YN	0.0210426	0.0325889	0.645697
MADS4&MADS9	YN	0.0596752	0.0992685	0.60115
MADS5&MADS6	YN	0.0132879	0.0120119	1.10623
MADS5&MADS7	YN	0.0226805	0.0415512	0.545845
MADS5&MADS9	YN	0.0612942	0.110613	0.554134
MADS6&MADS7	YN	0.0234198	0.0325033	0.720534
MADS6&MADS9	YN	0.0574724	0.106654	0.538867
MADS7&MADS9	YN	0.0594946	0.100061	0.594585
MADS132&MADS133	YN	0.0220366	0.104829	0.210215
MADS153&MADS154	YN	0.0382634	0.0858382	0.445762
MADS164&MADS165	YN	0.00592782	0.0939092	0.063123
MADS166&MADS167	YN	0.0218951	0.0643266	0.340373
MADS166&MADS168	YN	0.0218951	0.0643266	0.340373
MADS26&MADS27	YN	0.029361	0.138745	0.211618
MADS34&MADS35	YN	0.0443216	0.140557	0.315328
MADS49&MADS54	YN	4.02044	2.51968	1.59561
MADS49&MADS56	YN	4.04004	1.72835	2.33752
MADS49&MADS58	YN	4.04817	1.74673	2.31757
MADS49&MADS59	YN	4.05282	2.14002	1.89382
MADS54&MADS55	YN	4.2997	1.01493	4.23645
MADS54&MADS57	YN	4.38582	0.889437	4.93101
MADS55&MADS56	YN	2.3181	4.58231	0.505881
MADS55&MADS58	YN	2.74547	2.3339	1.17634
MADS55&MADS59	YN	2.29867	2.33043	0.986371
MADS56&MADS57	YN	4.42026	1.9894	2.2219
MADS57&MADS58	YN	4.45358	1.93584	2.3006
MADS57&MADS59	YN	4.46937	1.6836	2.65465
MADS50&MADS51	YN	0.548867	0.603747	0.9091
MADS66&MADS72	YN	2.33353	1.62617	1.43498
MADS66&MADS74	YN	2.69038	1.51076	1.78081
MADS72&MADS73	YN	0.0449867	0.061852	0.727328
MADS72&MADS74	YN	0.183849	0.347077	0.529707
MADS73&MADS74	YN	4.35619	0.821864	5.30038
MADS1&MADS5	YN	0.00409453	0.00749956	0.545969
MADS1&MADS6	YN	0.00818512	0.00760978	1.07561
MADS1&MADS7	YN	0.0185416	0.0330843	0.560435
MADS1&MADS9	YN	0.0570782	0.100864	0.56589
MADS2&MADS5	YN	0.00409453	0.00749956	0.545969
MADS2&MADS6	YN	0.00818512	0.00760978	1.07561
MADS2&MADS7	YN	0.0185416	0.0330843	0.560435
MADS2&MADS9	YN	0.0570782	0.100864	0.56589
MADS3&MADS5	YN	0.00646381	0.00637771	1.0135
MADS3&MADS6	YN	0.00612821	0.00760365	0.805957
MADS3&MADS7	YN	0.0210426	0.0325889	0.645697
MADS3&MADS9	YN	0.0596752	0.0992685	0.60115
MADS4&MADS5	YN	0.00646381	0.00637771	1.0135
MADS4&MADS6	YN	0.00612821	0.00760365	0.805957
MADS4&MADS7	YN	0.0210426	0.0325889	0.645697
MADS4&MADS9	YN	0.0596752	0.0992685	0.60115
MADS5&MADS6	YN	0.0132879	0.0120119	1.10623
MADS5&MADS7	YN	0.0226805	0.0415512	0.545845
MADS5&MADS9	YN	0.0612942	0.110613	0.554134
MADS6&MADS7	YN	0.0234198	0.0325033	0.720534
MADS6&MADS9	YN	0.0574724	0.106654	0.538867
MADS7&MADS9	YN	0.0594946	0.100061	0.594585
MADS132&MADS133	YN	0.0220366	0.104829	0.210215
MADS153&MADS154	YN	0.0382634	0.0858382	0.445762
MADS164&MADS165	YN	0.00592782	0.0939092	0.063123
MADS166&MADS167	YN	0.0218951	0.0643266	0.340373
MADS166&MADS168	YN	0.0218951	0.0643266	0.340373
MADS26&MADS27	YN	0.029361	0.138745	0.211618
MADS34&MADS35	YN	0.0443216	0.140557	0.315328
MADS49&MADS54	YN	4.02044	2.51968	1.59561
MADS49&MADS56	YN	4.04004	1.72835	2.33752
MADS49&MADS58	YN	4.04817	1.74673	2.31757
MADS49&MADS59	YN	4.05282	2.14002	1.89382
MADS54&MADS55	YN	4.2997	1.01493	4.23645
MADS54&MADS57	YN	4.38582	0.889437	4.93101
MADS55&MADS56	YN	2.3181	4.58231	0.505881
MADS55&MADS58	YN	2.74547	2.3339	1.17634
MADS55&MADS59	YN	2.29867	2.33043	0.986371
MADS56&MADS57	YN	4.42026	1.9894	2.2219
MADS57&MADS58	YN	4.45358	1.93584	2.3006
MADS57&MADS59	YN	4.46937	1.6836	2.65465
MADS50&MADS51	YN	0.548867	0.603747	0.9091
MADS66&MADS72	YN	2.33353	1.62617	1.43498
MADS66&MADS74	YN	2.69038	1.51076	1.78081
MADS72&MADS73	YN	0.0449867	0.061852	0.727328
MADS72&MADS74	YN	0.183849	0.347077	0.529707
MADS73&MADS74	YN	4.35619	0.821864	5.30038
