# Supplementary material for: Genome-Wide Identification, Gene Structure and Expression Analysis of the MADS-Box Gene Family Indicate Their Function in the Development of Tobacco (Nicotiana tabacum L.)
Source: Int J Mol Sci. 2019 Oct 11;20(20):5043. doi: 10.3390/ijms20205043 (PMC6829366; doi:10.3390/ijms20205043)
Supplement: Supplementary file 1 [file ijms-20-05043-s001.zip › ijms-560114-SI-R2-revised/Table S3.xls]

## Sheet: Mα subfamily
Supplementary Table 3. Expression profiles of NtMADS-box genes in 23 tissues of tobacco.
	Dry seed	germination	cotyledon	two true leaf_leaf	four true leaf_leaf	six true leaf_leaf	ten ture leaf_leaf	squaring stage_vein	two true leaf_root	four true leaf_root	six true leaf_root	ten ture leaf_stem	ten ture leaf_root	squaring stage_flower	squaring stage_ sepal	squaring stage_fibrous root	calyx	corolla	anther	filament	stigma	style	ovary
NtNtMADS1-5	1.69245	1.7632	1.6065	1.6345	1.5583	1.6398	1.3857	1.5848	1.7943	1.5745	1.5038	1.5577	1.6438	1.501	1.5241	1.6926	1.38	1.5205	1.6958	1.5009	1.9758	1.5596	1.4327
NtMADS6	1.7417	1.6999	1.6754	1.5086	1.6348	1.6398	1.5015	1.5848	1.8444	1.361	1.655	1.5271	1.6438	1.6581	1.4154	1.5225	1.6631	1.5874	1.6161	1.727	1.7544	1.4201	1.4936
NtMADS7	1.44315	1.3648	1.4068	1.3254	1.5884	1.7671	1.1376	1.4989	1.3784	1.3779	1.4044	1.5328	1.5156	1.2717	1.3224	1.545	1.1823	1.3635	1.2712	1.3795	1.5031	1.0735	1.2708
NtMADS8	1.2871	1.2604	1.1161	1.1804	1.1777	1.4078	0.9363	1.1032	1.2743	1.1059	1.3205	1.246	1.2787	1.0762	1.0674	1.1349	1.273	1.0105	1.2812	1.1404	1.226	1.1116	1.153
NtMADS9	1.2108	1.3863	1.1658	1.0796	1.4167	1.36	1.4334	1.4731	1.2885	1.1958	1.0399	1.1717	1.54	1.2076	1.273	1.2931	1.3384	1.1122	1.4577	1.2727	1.479	1.2696	1.291
NtMADS10	1.8293	1.285	1.3997	1.5325	1.7274	1.5983	1.4151	1.2166	1.7934	1.2136	1.3166	1.3712	1.4329	1.4638	1.5099	1.4712	0.9852	1.1849	1.6555	1.1114	1.7136	1.3434	1.3372
NtMADS11-12	1.2687	1.1066	1.1324	1.1248	1.3314	1.1756	1.0873	1.238	1.2019	1.1104	1.1502	1.257	1.1238	1.0772	1.2132	1.555	1.0133	1.3748	1.1735	1.1221	1.5385	1.0377	1.1741
NtMADS13	1.25455	1.1504	1.1658	1.1469	1.1966	1.0008	1.0985	1.3662	1.1545	1.0379	0.9199	1.0687	1.2291	1.0944	1.0832	1.1407	1.6917	1.2102	1.3633	1.3297	1.193	1.2537	1.031
NtMADS14	1.3507	1.2732	1.1395	1.118	1.4281	1.2856	1.3225	1.2176	1.3397	1.039	1.1608	1.0687	1.3717	1.2603	1.1109	1.3734	1.2765	1.2516	1.1534	1.0966	1.4088	1.1326	1.1254
NtMADS15	1.6247	1.5413	1.4995	1.4568	1.2979	1.4367	1.488	1.6565	1.6453	1.3348	1.3557	1.6203	1.4672	1.2753	1.5148	1.555	1.4768	1.5305	1.5789	1.6831	1.4655	1.5436	1.6736
NtMADS16	1.5279	1.5834	1.4116	1.3913	1.3066	1.5535	1.7493	1.6801	1.5714	1.4217	1.3402	1.4171	1.7137	1.2133	1.4801	1.5446	1.2574	1.655	1.6418	1.4882	1.5937	1.3379	1.6479
NtMADS17	2.3672	2.2448	2.3599	2.2354	2.6697	2.5958	2.0559	2.6166	2.0229	2.191	2.0964	2.0892	2.2507	2.13	2.1314	2.4033	2.1005	2.1678	2.5004	2.2129	2.3699	2.1523	2.2648
NtMADS18	1.51315	1.7998	1.6581	1.6524	1.6459	2.2205	1.6172	2.0915	1.6517	1.7489	1.572	1.8768	1.812	1.5438	1.7243	1.9211	1.8513	1.8146	1.8785	1.8828	1.9591	1.6662	1.575
NtMADS19	1.93345	1.8095	2.0023	2.1853	2.2822	2.2331	2.4294	2.259	1.8122	1.7868	1.5793	1.7543	1.8824	1.7929	1.9303	2.0686	1.7269	1.7964	2.2864	1.7819	2.3664	1.9884	1.7128
NtMADS20	1.22795	1.4762	1.2917	1.5118	1.5566	1.4228	1.7268	1.3924	1.5456	1.4433	1.3571	1.361	1.5021	1.3055	1.5712	1.6101	1.3072	1.2698	1.8174	1.4093	1.6345	1.4141	1.2255
NtMADS21	2.88565	2.884	2.964	3.4211	3.4088	3.5754	3.0137	3.4394	3.2906	2.8456	2.7843	2.6647	3.1853	3.1886	3.0303	3.2074	2.8995	3.0395	3.5772	2.8527	3.4256	3.1234	2.7069
NtMADS22	2.27575	1.8547	2.0805	2.1832	2.1386	2.0873	2.2897	1.8814	1.6517	1.6184	1.5252	1.7979	2.0541	1.8433	1.9382	1.9022	1.6265	1.6718	2.0765	1.9554	2.069	2.1023	1.7181
NtMADS23	2.80915	2.3819	2.6799	2.7952	3.0671	2.8832	2.9789	2.9329	2.6169	2.3922	2.4193	2.5057	2.7427	2.4892	2.8717	3.2037	2.4191	2.4059	2.9073	2.7428	2.7179	2.8093	2.5429
NtMADS24	2.4977	2.6162	2.4163	2.3924	2.5373	2.581	2.4536	3.6292	3.0803	3.0618	3.0135	2.6859	4.26	2.4461	2.2003	3.4982	2.6728	2.2418	2.4083	2.4656	2.8172	2.3737	2.346
NtMADS25	2.559	2.1683	1.8109	2.2265	1.9304	2.0081	2.1145	3.0889	2.3613	2.4082	2.4034	2.015	3.3549	1.9945	2.0647	2.9332	1.8241	1.8726	1.8926	1.916	2.1466	1.9315	2.2812
NtMADS26	1.8174	1.4158	1.4271	1.5188	1.5926	1.7422	1.4283	1.5735	1.5229	1.3901	1.4425	1.4143	1.7413	1.2716	1.373	1.6959	1.4361	1.3977	1.4096	1.5549	1.8203	1.4304	1.8268
NtMADS27	1.5796	1.4451	1.3411	1.451	1.5068	1.5426	1.5068	1.4758	1.6728	1.4094	1.3802	1.4662	1.6093	1.2656	1.3681	1.3727	1.4055	1.4374	1.6964	1.5221	1.6921	1.5328	1.5332
NtMADS28	3.6083	2.1167	2.2334	2.0736	1.8423	2.0438	1.9652	1.7953	2.7667	2.2894	2.3295	1.9608	2.7248	2.3333	1.9395	2.1286	2.0647	1.7962	1.9178	1.947	2.125	1.9302	1.8854
NtMADS29	2.7147	2.9273	2.429	2.5792	2.6491	2.9001	2.2072	2.4068	2.4305	2.7304	2.787	2.2706	2.5859	2.1768	2.4592	2.9262	2.307	2.5064	2.6326	2.3473	2.4616	2.4544	2.3635
NtMADS30	2.45545	2.0317	2.0371	2.1199	2.0549	1.9373	2.5773	2.1668	1.8596	2.1326	2.0203	2.0964	2.2826	2.0643	2.1222	2.3689	2.0606	2.2781	2.5843	2.2276	2.6216	2.243	2.0273
NtMADS31	1.8759	1.5399	1.2916	1.3504	1.7641	1.7217	1.8227	1.5235	1.5666	1.4079	1.2633	1.3623	1.3889	1.4922	1.3893	1.7474	2.3438	1.7754	1.9145	1.9846	1.6884	2.0921	2.5634
NtMADS32	1.5118	1.1738	1.1889	1.2557	1.4426	1.1955	1.3562	1.3424	1.3558	1.3582	1.0808	1.2365	1.551	1.1237	1.1296	1.7309	1.0081	1.3652	1.4062	1.1578	1.5141	1.4164	1.1509
NtMADS33	3.7105	3.7259	3.6151	3.9028	4.2143	4.0315	3.798	4.1812	3.8608	3.7046	3.766	3.8347	3.9453	3.5995	3.6568	4.0132	4.0345	3.5856	4.1583	3.8059	3.8829	3.6926	3.691
NtMADS34	1.6339	1.4418	1.8359	1.8702	2.2954	2.1224	2.0024	2.0242	1.5827	1.4158	1.6924	1.844	1.8277	1.7159	1.8146	1.7577	1.857	1.8668	1.7503	1.7123	2.1897	1.5739	1.5048
NtMADS35	2.24685	1.7302	1.7818	1.924	2.4491	2.1703	2.3191	2.6072	2.1205	1.9255	1.9479	1.9724	1.9499	1.9117	1.7601	1.9283	1.873	2.0585	1.9928	1.659	2.415	2.0056	1.6513
NtMADS36	2.3863	1.966	2.0815	2.2079	2.5669	2.4274	2.3134	2.364	2.26	2.0784	2.1222	2.2898	2.0145	2.0835	2.1245	2.2562	2.4735	2.1808	2.3961	2.0831	2.2087	2.0348	1.8865
NtMADS37-38	1.42425	1.225	1.2814	1.3463	1.4076	1.1805	1.2869	1.4826	1.3103	1.3832	1.3597	1.4874	1.414	1.2431	1.3393	1.2428	1.3143	1.952	1.2031	1.1468	1.6385	1.5571	1.3742
NtMADS39	1.427	1.3875	1.281	1.2476	1.4054	1.4848	1.4996	1.6874	1.4296	1.245	1.3881	1.4378	1.7557	1.4635	1.385	1.537	1.6071	1.2714	1.4563	1.2927	1.4895	1.5544	1.3356
NtMADS40	1.26765	1.2719	1.1447	1.2221	1.3235	1.4388	1.2688	1.4507	1.191	1.0359	1.1637	1.3272	1.5097	1.1274	1.2579	1.3387	1.0345	1.311	1.36	1.2011	1.4382	1.1745	1.2055
NtMADS41	2.8592	2.5488	2.8884	2.9384	3.2626	2.9644	3.1342	2.9097	3.1338	2.8048	2.5891	2.7441	2.8829	2.6401	2.9401	3.2852	2.7925	2.6895	3.1622	2.8674	3.119	2.8575	2.6217
NtMADS42	1.532	1.8416	1.3604	1.654	1.6223	1.6651	1.4781	1.7733	1.8044	1.2688	1.5982	1.6383	1.784	1.3853	1.594	1.8314	1.6872	1.4947	1.7238	1.6555	1.9574	1.3701	1.525
NtMADS43	2.0315	1.9763	2.032	2.0723	2.2256	1.9318	2.3145	2.1483	2.5681	2.1584	1.8136	2.24	2.3771	1.9722	2.3264	2.4775	1.9561	1.9173	2.344	1.869	2.7199	2.1193	1.8689
NtMADS44	1.08455	1.2754	1.1698	1.2624	1.2287	1.3594	1.364	1.3511	1.4221	1.2174	1.0996	1.0661	1.3292	1.0245	1.2234	1.3866	2.2691	1.2903	1.5508	1.1857	1.3775	1.2146	1.2059
NtMADS45	1.30965	1.3069	1.1479	1.4375	1.3453	1.2093	1.0701	1.2056	1.465	1.1173	1.0363	1.4625	1.3409	1.1194	1.0277	1.4195	1.2284	1.1934	1.1941	1.2337	1.4502	1.1987	1.0509
NtMADS46	1.4298	1.3493	1.1563	1.2008	1.4598	1.3249	1.1461	1.3778	1.3521	1.1707	1.0862	1.1499	1.2913	1.1969	1.1571	1.7734	1.3065	1.1723	1.4581	1.3184	1.4988	1.0656	1.0727
NtMADS47	2.0274	1.7355	1.4653	1.3304	1.8154	1.5722	1.683	1.9155	1.6726	1.4456	1.5073	1.5951	1.6686	1.4087	1.4309	1.699	2.0029	1.5104	1.7493	1.4978	1.9458	1.6994	1.4766
NtMADS48	2.2949	1.79	1.9288	1.9491	2.0294	1.8077	1.5587	1.9228	1.9393	1.7308	1.6041	1.6783	1.8988	1.5558	1.825	1.8596	1.784	1.9151	2.0084	1.9607	2.023	2.1215	1.8554
NtMADS49	1.1349	1.2117	1.2086	1.2471	1.363	1.6178	1.1172	1.5019	1.3206	1.1122	1.2153	1.3223	1.1716	1.4517	1.314	1.2178	1.3184	1.1748	1.5304	1.235	1.3554	1.1614	1.1657
NtMADS50	1.6671	1.4743	1.35	1.4223	1.5088	1.7489	1.2069	1.4575	1.3711	1.2266	1.3613	1.2641	1.4791	1.1699	1.3664	1.4327	1.2876	1.1998	1.5757	1.3283	1.6979	1.3178	1.2983
NtMADS51	1.7592	1.8507	1.6833	1.9478	1.6837	1.5799	1.8903	1.8759	1.7638	1.5579	1.7562	1.6185	2.0524	1.8459	1.7752	1.9097	1.5277	1.966	1.7898	1.7103	1.9272	1.7287	1.5317
NtMADS52	1.5813	1.5763	1.4108	1.4844	1.4638	1.5808	1.2767	1.6396	1.4097	1.4825	1.4303	1.4645	1.6008	1.4447	1.4526	1.6243	1.2318	1.3593	1.6183	1.3603	1.81	1.4483	1.2887
NtMADS53	1.7588	1.5196	1.5882	1.4301	1.521	1.5832	1.3772	1.5883	1.3875	1.4	1.3856	1.4272	1.4308	1.3463	1.371	1.6131	1.4979	1.5576	1.4432	1.3345	1.6036	1.3277	1.439
NtMADS54	1.41375	1.2314	1.1979	1.3486	1.5641	1.5881	1.6527	1.3863	1.3666	1.2675	1.3289	1.1731	1.6457	1.1898	0.9972	1.6316	1.4314	1.615	1.4445	1.483	1.6613	1.393	1.2394
NtMADS55	5.04705	4.6344	4.5626	4.7504	5.2956	4.941	5.3005	4.8027	4.8159	4.7606	4.5136	4.608	4.9827	4.7708	4.4988	5.3181	5.0451	4.7813	4.8438	4.7974	5.2219	4.9038	4.5125
NtMADS56	2.01315	1.6263	1.9227	1.7105	1.8105	2.1086	2.2206	2.1311	1.8855	1.5593	1.5742	1.6457	2.1227	1.6885	1.7389	1.8311	2.2601	1.5881	2.289	1.5436	2.1108	1.7942	1.626
NtMADS57	1.30495	1.5455	1.1477	1.0888	1.3181	1.2777	1.0672	1.4133	1.1828	1.0425	0.9533	1.0299	1.4045	1.1942	1.1126	1.1237	1.2728	1.0468	1.4377	1.2813	1.32	1.0792	1.0551
NtMADS58	1.66115	1.567	1.4477	1.6169	1.3428	1.633	1.6032	1.6135	1.275	1.4038	1.4468	1.2252	1.5893	1.4825	1.2747	1.5092	1.8445	1.5522	1.4552	1.2825	1.4649	1.7513	1.364
NtMADS59	1.28285	1.1908	1.2451	1.4899	1.2863	1.4806	1.1563	1.3184	1.1705	1.038	1.3949	1.3815	1.4722	1.4068	1.3358	1.168	1.4078	1.1752	1.3636	1.071	1.5978	1.1925	1.2591
NtMADS60	1.9394	1.9087	1.9947	1.95	1.7189	1.8109	1.9585	1.8575	1.6286	1.6828	1.9072	1.7062	2.1181	1.9264	1.7351	1.6429	1.7939	1.9223	2.0459	2.0257	2.0335	1.7216	1.6355
NtMADS61	2.0627	1.9994	1.7717	1.9104	2.0969	2.1757	1.945	1.8312	1.8229	1.5798	1.7917	1.8095	1.6374	1.8002	1.753	2.1071	2.1102	1.836	2.006	1.8457	1.9812	1.4817	1.7831
NtMADS62	2.22265	2.2196	1.767	2.0436	1.9567	1.9961	2.153	1.7409	1.9258	1.5713	1.8283	1.5883	2.1725	1.8146	1.6391	2.0899	2.311	1.9216	1.8352	1.5783	2.0517	1.6445	1.7027
NtMADS63	5.07065	4.4368	2.508	2.3176	2.4063	2.6551	2.3621	2.3902	2.8095	2.2857	2.5173	2.6278	2.6722	2.7466	2.6799	2.4395	3.0789	2.49	2.307	2.4803	2.641	2.5349	2.7697

## Sheet: Mγ subfamily
Supplemental Table 3. Expression profiles of NtMADS-box genes in 23 tissues of tobacco.
	Dry seed	germination	cotyledon	two true leaf_leaf	four true leaf_leaf	six true leaf_leaf	ten ture leaf_leaf	squaring stage_vein	two true leaf_root	four true leaf_root	six true leaf_root	ten ture leaf_root	ten ture leaf_stem	squaring stage_flower	squaring stage_ sepal	squaring stage_fibrous root	calyx	corolla	anther	filament	stigma	style	ovary
NtMADS75	9.66345	8.5357	3.7521	3.3518	1.9228	1.9469	2.4212	3.6094	4.3564	2.597	3.1668	3.2691	3.6706	3.337	2.2564	2.9443	2.2391	2.775	3.2428	3.7681	2.6934	3.8453	3.4016
NtMADS76	9.9	8.5732	3.8398	2.9985	2.6765	2.3038	2.6327	3.2267	4.0389	2.7277	2.8896	3.0524	3.3119	3.5599	2.4972	3.2384	2.7298	2.9182	3.229	3.3978	2.7941	3.3551	3.5704
NtMADS77	1.30285	1.2987	1.3667	1.6809	1.5404	1.1552	1.2606	1.1549	1.3482	1.1298	1.2318	1.564	1.1509	1.2629	1.3414	1.4774	1.1368	1.4067	1.4925	1.3982	1.5155	1.4116	1.2149
NtMADS78	4.63005	3.8996	2.3601	2.4686	2.7497	2.3793	2.4401	3.3393	3.0576	3.128	2.907	2.8394	2.7563	3.6171	3.0401	3.242	2.7139	3.1223	2.9117	3.2589	2.6461	3.4367	3.172
NtMADS79	3.64	3.0658	2.1787	2.0421	2.4248	2.2123	1.9785	2.4272	2.394	2.5851	2.0837	2.3574	2.3713	2.8059	2.3664	2.4103	2.8826	2.4592	2.7117	2.5402	2.0359	3.0509	2.2847
NtMADS80	1.7356	1.9135	1.4928	1.3745	1.7358	1.9279	2.0101	1.9347	1.792	1.5053	1.4535	1.902	1.8842	1.5049	1.6174	1.8931	4.2566	1.6654	7.8231	2.2618	2.3342	1.9823	1.9385

## Sheet: MIKK star subfamily
Supplemental Table 3. Expression profiles of NtMADS-box genes in 23 tissues of tobacco.
	Dry seed	germination	cotyledon	two true leaf_leaf	four true leaf_leaf	six true leaf_leaf	ten ture leaf_leaf	squaring stage_vein	two true leaf_root	four true leaf_root	six true leaf_root	ten ture leaf_root	ten ture leaf_stem	squaring stage_flower	squaring stage_ sepal	squaring stage_fibrous root	calyx	corolla	anther	filament	stigma	style	ovary
NtMADS64	1.6176	1.8256	1.4675	1.9059	1.8424	1.4154	1.5461	1.8609	1.614	1.5453	1.595	1.5902	1.9505	1.377	1.8308	2.1115	1.7757	1.7896	3.4007	1.6696	2.6174	1.8126	2.0645
NtMADS65	1.6843	1.6644	1.4626	1.8383	1.8308	1.4572	1.6915	1.8824	1.685	1.5501	1.6409	1.6143	1.8781	1.3578	1.8823	2.1924	1.9424	1.7381	4.0808	1.7213	2.343	1.8526	2.0523
NtMADS66	2.1157	1.7996	1.7792	2.587	2.3702	2.329	2.3895	2.0368	1.8019	2.0306	1.7808	1.8207	2.1783	1.9564	2.3606	2.2645	1.8394	1.6327	2.0607	2.0864	2.5265	1.9636	2.2439
NtMADS67	1.44445	1.5222	1.1653	1.4926	1.4267	1.4817	1.6466	1.6693	1.5145	1.2167	1.296	1.3463	1.4689	1.2004	1.4606	1.4977	1.0868	1.3011	2.3131	1.5034	2.1902	1.3773	1.5512
NtMADS68	2.26945	2.0586	2.2514	2.2008	2.7261	2.8445	2.3237	2.8975	2.2759	2.1377	2.1175	2.1467	2.3318	2.3671	2.1564	2.5555	1.8515	2.1035	2.7982	2.229	2.567	2.3685	2.2945
NtMADS69	1.5292	1.9022	1.6836	1.9863	1.7637	1.7391	1.7341	1.9662	1.6952	1.6451	1.7422	1.8896	1.8141	1.6018	1.948	1.8089	1.9535	1.8049	4.2658	1.4995	2.4027	1.9403	2.0443
NtMADS70	1.44115	1.7998	1.6786	1.8021	1.783	2.1056	1.8393	1.9214	1.6528	1.5942	1.682	1.827	1.8645	1.5746	1.812	1.816	1.6902	1.6306	4.4526	1.4037	2.1498	1.7843	2.0514
NtMADS71	1.75905	1.6154	1.5202	1.8334	2.0489	1.8275	2.1456	2.1555	1.6386	1.4771	1.5055	1.6846	1.8951	1.537	1.762	2.0839	1.705	1.6549	2.7367	1.7535	2.3035	1.8533	2.1017
NtMADS72	3.3522	3.0584	2.8984	3.1117	3.5497	3.1345	2.9086	3.4138	2.7936	2.9695	3.0097	3.2262	3.108	3.243	3.505	3.0591	3.5964	3.1845	4.7775	3.2606	3.9641	3.5333	3.1621
NtMADS73	1.60245	1.7482	1.7159	1.884	2.3101	2.2234	2.3479	1.8873	1.7635	1.7078	1.6245	1.6391	2.0117	1.6737	1.7859	2.1102	1.6221	1.6818	3.2444	1.5742	2.3829	1.8695	2.147
NtMADS74	1.28255	1.4606	1.4106	1.5618	1.3661	1.7132	1.5175	1.5164	1.2167	1.1901	1.3755	1.4987	1.3196	1.418	1.2869	1.6729	1.4688	1.4818	1.6487	1.4622	1.3319	1.4034	1.6849

## Sheet: MIKCC  subfamily
Supplemental Table 3. Expression profiles of NtMADS-box genes in 23 tissues of tobacco.
	Dry seed	germination	cotyledon	two true leaf_leaf	four true leaf_leaf	six true leaf_leaf	ten ture leaf_leaf	squaring stage_vein	two true leaf_root	four true leaf_root	six true leaf_root	ten ture leaf_root	ten ture leaf_stem	squaring stage_flower	squaring stage_ sepal	squaring stage_fibrous root	calyx	corolla	anther	filament	stigma	style	ovary
NtMADS81	5.28965	3.324	1.8713	2.2593	2.4768	2.3123	3.0239	2.616	2.1194	2.0447	2.2611	2.3967	2.5147	3.0394	2.9141	2.7382	3.0416	3.0633	2.7505	2.9196	2.8325	3.1945	3.1235
NtMADS82	5.19435	4.1658	3.3417	3.8671	3.8427	3.9012	4.218	4.0477	3.2058	3.2839	3.2661	3.7133	3.7236	4.146	4.0712	4.0183	4.105	4.181	4.3399	4.0236	4.1546	4.2792	4.0248
NtMADS83	5.4565	4.7776	3.9991	4.055	4.217	3.9521	3.9257	4.3603	3.993	3.9688	3.9745	4.4314	4.1267	5.1557	4.4792	4.1365	4.8732	4.7054	4.4556	4.8668	4.331	5.3405	5.0596
NtMADS84	5.5768	4.0931	3.072	3.5281	3.4438	3.4787	3.6117	3.7497	3.6271	2.8826	2.9736	3.3943	3.3024	3.7417	3.6974	3.3649	3.8527	3.5132	4.178	3.3792	3.8682	3.9108	3.8347
NtMADS85	5.4171	4.594	3.8367	4.0221	3.8203	3.7621	4.111	4.7826	3.9977	3.8535	4.0732	4.2275	4.1779	5.1278	4.5816	4.1885	4.8543	4.8694	3.739	4.629	3.9031	4.9986	5.2389
NtMADS88	2.5888	2.8175	1.63	2.1328	2.2945	2.146	1.7669	2.1458	2.2749	2.0589	1.8292	2.0306	1.6753	8.434	7.3298	2.036	8.8058	8.745	7.5279	8.3718	6.8595	8.5995	9.0255
NtMADS128	2.5452	2.6198	1.4343	1.8317	1.7526	1.9591	1.6556	2.1761	2.155	1.7167	1.8368	1.8327	1.6917	8.9272	6.9632	1.8606	8.7622	8.6183	7.107	8.5383	6.6602	8.6414	9.0244
NtMADS90	1.39685	1.4208	1.4226	1.4867	1.7284	1.6423	1.3284	1.3578	1.6026	1.4251	1.3717	1.4852	1.3165	7.1478	7.7268	1.5861	4.7096	7.5822	5.4531	6.9476	6.1406	5.5905	7.4828
NtMADS91	2.00925	1.5999	1.6806	1.652	1.6527	2.0697	1.7891	1.6367	1.7569	1.715	1.5084	1.8326	1.8969	7.4472	7.6023	1.7569	6.0684	7.8919	6.2564	7.8423	7.0956	6.7996	8.1353
NtMADS86	1.82715	1.7725	1.6542	1.7094	1.9775	2.2194	1.8187	1.7039	1.9817	1.581	1.7941	1.4627	1.3841	9.2499	4.9443	1.9342	8.6334	9.2642	7.7229	9.1457	4.2036	9.165	9.3847
NtMADS87	1.7791	1.8292	1.6355	1.7183	1.8659	2.2579	1.8084	1.6239	1.8779	1.6021	1.8158	1.5179	1.3547	9.4006	5.0027	1.9303	8.6998	9.3148	7.7549	9.1862	4.3772	9.1744	9.5576
NtMADS92	1.45675	1.364	1.4793	1.2644	1.5152	1.4872	1.3155	1.3426	1.4854	1.1942	1.258	1.6142	1.5051	1.646	1.6057	1.289	1.2804	1.4373	1.468	1.3586	1.9624	1.2736	1.3362
NtMADS93	1.60905	1.6225	1.6177	1.5868	1.6211	1.8534	1.8515	1.7126	1.7275	1.5709	1.5322	1.6603	1.74	5.2253	6.3112	2.1289	1.6681	5.6015	2.0049	3.3751	6.1458	2.7934	5.5551
NtMADS94	1.89145	2.2001	2.376	2.4362	2.7819	2.5639	2.9006	2.0761	2.2278	1.8229	1.9221	2.1912	2.0595	6.4199	7.1869	2.0529	2.557	6.7059	4.1691	6.0567	7.077	4.4624	5.898
NtMADS95	1.914	2.3111	2.4761	2.5381	2.5954	2.6734	2.7586	2.2985	2.1112	1.9913	1.8703	2.2328	2.261	5.5348	6.7488	2.2273	2.269	6.1935	3.9606	5.7194	6.1568	3.9621	5.2347
NtMADS112	1.0452	1.189	1.1728	1.3605	1.7	1.5981	1.4335	1.2915	1.1061	1.1146	1.1096	1.2763	1.4246	2.7754	3.1716	1.2709	2.0278	2.6469	1.8846	2.777	1.8018	1.5198	2.5711
NtMADS96	1.944	1.4273	1.2583	1.1735	1.3344	1.317	1.0905	1.404	1.6382	1.2754	1.701	1.3551	1.4516	1.9298	3.4213	1.6822	1.2644	2.0049	1.7085	1.3696	1.9939	1.3558	2.3051
NtMADS97	1.4474	1.4272	1.5475	1.4495	1.6326	1.6636	1.6022	1.5357	1.6533	1.3547	1.547	1.5818	1.2729	8.6235	3.9262	1.6317	7.8975	8.639	7.0504	8.5955	2.9058	8.4975	8.8864
NtMADS98	2.46765	2.3022	2.4884	3.1394	4.0171	5.4105	5.8086	2.5818	2.1174	1.9723	2.18	2.3477	2.9483	6.8585	7.1297	2.819	2.2803	7.0258	3.0707	3.5334	6.3254	3.0524	7.5554
NtMADS99-100	3.101	2.9914	3.093	3.9869	5.2612	6.8546	7.3651	2.966	2.6296	2.3522	2.5849	2.5362	3.3295	8.4243	8.3634	2.7945	3.0588	9.1589	3.7525	4.3884	7.6382	4.0225	9.1117
NtMADS103	1.47625	1.2822	1.0027	1.0926	1.2927	1.1149	0.8497	1.5016	1.19	1.0667	0.9903	1.4868	1.123	1.1258	1.217	1.5461	1.1138	1.2498	1.3762	1.0412	1.2922	1.1709	0.8411
NtMADS104	1.6703	1.7022	1.5085	1.5696	2.122	1.8729	1.5101	1.7404	1.6589	1.6641	1.489	1.7352	1.6124	4.9699	1.5559	2.1959	1.7676	1.9136	1.9011	1.8416	1.8073	2.5703	7.2632
NtMADS105	1.87605	1.837	1.7753	2.004	2.0629	2.3116	1.728	2.1605	1.8752	1.8941	1.6707	1.9858	1.7757	5.7807	1.7164	2.1081	1.8846	2.3035	2.0172	2.0608	1.9442	3.1771	8.18
NtMADS106	1.6857	1.2818	1.2906	1.3676	1.4816	1.4551	1.3784	1.2195	1.3922	1.1627	1.2863	1.3907	1.2536	6.0095	1.2889	1.2023	1.5102	1.3107	1.3106	1.3811	1.504	2.1179	7.0289
NtMADS107	1.6839	1.242	1.2277	1.2566	1.4762	1.4642	1.4402	1.3823	1.3401	1.1439	1.3205	1.4365	1.2795	6.4238	1.2136	1.254	1.5134	1.5561	1.7339	1.3922	1.7225	2.6805	7.6587
NtMADS108-109	3.2177	2.8034	2.7556	2.6572	2.7208	3.043	2.6516	2.9455	2.875	2.4519	2.5085	2.7469	2.6802	8.3693	3.1664	2.7565	10.2705	3.9526	7.5635	9.107	2.8787	10.3378	8.8801
NtMADS110	2.03295	2.0681	1.7182	1.6461	2.2057	2.1295	2.013	2.1677	2.0405	1.8362	1.9386	1.8423	1.8093	8.6978	2.2509	2.1199	8.3421	4.3507	6.9565	7.8794	2.5389	7.5973	9.2616
NtMADS111	1.9743	1.9669	1.6235	1.6709	2.0306	1.8448	1.9384	1.8801	1.8903	1.6599	1.7518	1.9304	1.6788	8.1481	1.8115	2.0544	7.6083	3.8441	6.5567	7.3352	2.2389	6.9019	8.6459
NtMADS124	3.101	2.9914	3.093	3.9869	2.6296	5.2612	2.3522	6.8546	2.5849	7.3651	3.3295	2.5362	8.4243	8.3634	3.7917	2.7945	3.0588	9.1589	3.7525	4.3884	7.6382	4.0225	9.1117
NtMADS120	2.6519	2.5957	3.1034	2.7153	3.0405	3.2918	2.8494	3.5901	2.7327	2.4061	2.4096	2.9008	2.8972	6.0688	7.0122	2.8128	3.1324	4.5088	3.3438	3.738	6.3543	4.7002	7.6594
NtMADS121	2.07095	2.1278	2.148	2.1367	2.2946	2.5321	2.0044	3.3165	2.2747	2.0602	2.0386	2.5319	2.2393	6.5462	7.3688	2.5257	2.6827	5.3794	2.8265	3.579	6.8435	4.8538	7.7839
NtMADS122	2.32525	2.3265	2.3079	1.8942	2.9645	2.7682	3.7735	6.002	2.2365	2.2594	2.4203	2.7415	4.5868	6.336	7.506	5.5178	4.5089	6.0539	3.782	5.8797	6.854	5.0437	7.1892
NtMADS123	3.62105	3.116	3.7632	3.9462	3.9984	4.1678	5.2303	5.642	3.309	3.5272	3.219	4.1925	5.1454	6.4234	7.9598	5.0462	4.187	6.7702	4.2262	6.5663	7.1727	4.6319	7.2823
NtMADS115	1.6625	1.6031	1.7682	1.7747	1.5919	1.8359	1.8632	1.8491	2.2308	1.5842	1.687	1.7891	1.7116	4.7581	5.2852	1.8691	6.0336	5.2297	3.8318	5.1407	4.0761	5.4535	5.5038
NtMADS116	1.6099	1.3525	1.5356	1.481	1.4218	1.6273	1.4753	1.4287	1.4648	1.3556	1.3742	1.6689	1.2333	5.066	5.3632	1.6536	3.7297	5.1816	2.8615	5.9736	3.6648	3.5451	5.6457
NtMADS117	4.20395	4.4474	3.2774	4.1256	4.5724	4.6985	5.047	3.9762	3.354	6.2116	5.7413	5.9787	3.9251	6.6357	7.4856	5.6182	4.4771	6.0436	5.3159	7.1025	7.152	4.7037	6.7853
NtMADS118	2.05195	1.8378	1.7523	2.1393	2.7799	2.8788	3.5104	2.1604	1.7687	2.9998	3.3469	3.8368	2.2806	4.5437	4.7027	3.8937	3.9391	2.9507	2.8588	3.2638	4.2366	3.6881	4.7328
NtMADS119	2.22475	2.1284	2.1051	2.3424	2.495	3.0469	2.3429	1.9476	2.2492	2.5196	2.5295	2.961	2.1793	3.8131	4.093	3.6688	3.0462	3.3426	3.0631	3.5455	3.2504	2.9172	3.8094
NtMADS101-102	3.40835	2.4591	4.5266	3.2073	3.6932	4.5806	4.0798	5.366	6.0743	6.6553	6.3161	5.9568	4.8884	4.1251	4.8086	6.4296	3.1084	3.8011	3.3289	4.3222	4.619	3.5638	5.4071
NtMADS161	3.06435	3.2285	2.261	2.1954	1.9787	1.8329	2.1107	2.4178	2.2461	2.274	2.6132	2.0037	1.7453	6.0469	1.7563	1.4769	1.7845	6.1593	5.6146	4.8029	1.9604	1.2299	3.1108
NtMADS162	4.5094	4.7505	3.7588	3.2219	3.1982	2.3249	2.795	3.4607	3.4527	4.217	3.991	2.9696	2.9794	8.8686	2.6423	2.7784	4.0068	9.0029	7.6736	8.6379	2.2222	1.9707	5.0652
NtMADS163	2.3096	2.0843	1.8829	2.1269	2.0595	2.0359	2.2015	2.1773	1.9734	1.8831	1.7209	2.2716	1.9341	7.2738	1.8829	2.137	3.0645	8.4989	7.5594	9.0303	2.7517	2.3305	3.966
NtMADS164-165	2.6156	2.2276	6.2595	7.2784	5.0554	7.591	6.2589	2.8127	1.9317	2.2117	2.3241	2.4019	3.1818	10.1154	6.6095	2.9139	9.2879	10.724	9.5172	10.6627	7.0373	8.524	8.7386
NtMADS166	2.49995	2.5033	4.1292	5.007	4.634	5.0775	5.7969	3.5942	2.4651	2.5884	2.7941	2.9223	3.716	8.8299	7.356	3.5061	9.0201	8.772	7.814	9.063	7.1398	9.3289	8.89
NtMADS167-168	2.4691	2.7367	3.9954	4.8965	4.4945	5.0799	5.7005	3.6363	2.3466	2.5636	2.6464	3.0289	3.5744	8.7782	7.332	3.4666	8.8717	8.9731	7.7139	9.2481	7.1394	9.3106	8.673
NtMADS136	4.3844	5.1213	5.0278	5.0981	4.6883	5.0271	5.6088	4.799	5.2148	4.7212	4.8507	4.9121	5.1373	4.3104	3.1329	4.9857	3.5523	3.4516	3.8963	2.68	3.3311	3.1645	3.2247
NtMADS137	4.6812	5.6616	5.7533	6.0577	5.4904	5.5648	6.0568	4.8838	5.3668	5.1515	5.7751	5.0865	5.5282	4.6821	3.9364	5.1497	3.3933	2.9324	5.3933	2.629	4.0712	3.6249	3.4093
NtMADS138	3.1488	2.7348	3.3659	3.4302	3.0794	3.5108	4.2315	4.0388	3.416	3.5239	3.1012	3.7943	5.2404	3.2325	2.7213	4.7899	2.5636	2.5059	3.7269	2.4683	3.3495	2.7984	2.8582
NtMADS139	2.922	3.296	3.7106	4.3955	3.4632	4.3347	5.9326	4.2894	3.9006	3.2933	3.0448	4.1505	6.0033	3.5362	4.6194	4.0556	3.1614	3.3253	4.2184	3.245	4.3113	3.5043	3.1677
NtMADS140	2.4878	2.5633	2.8732	2.8573	4.8918	4.3134	5.8742	5.3146	3.361	3.9875	3.7516	4.7267	5.4822	2.5582	2.9395	4.7541	2.4343	3.43	2.0588	2.505	2.4893	2.5079	2.2629
NtMADS141	1.39015	1.7323	1.5595	2.5599	4.4167	4.3472	5.6888	4.9939	3.2007	3.8488	3.42	4.2621	5.6817	1.5884	2.1192	4.6764	1.6821	2.1667	1.3194	1.8366	1.8071	1.2532	1.4345
NtMADS142	2.59575	2.5207	2.6822	2.7365	2.9974	3.6086	5.7354	4.5029	1.9489	2.7305	2.8436	3.0334	3.9709	2.9228	2.4384	4.3823	2.7145	3.0689	3.2713	2.725	2.7863	3.0643	2.9295
NtMADS143	3.32205	2.8461	3.1304	3.7318	4.807	5.2859	7.7248	6.3366	2.892	3.5567	3.4315	3.4545	5.3938	2.8745	2.7984	6.0409	3.1283	2.9043	3.1932	3.166	3.0319	2.9449	2.5589
NtMADS144	2.68425	2.5389	1.9887	2.2198	2.2284	2.0056	2.1007	2.2273	2.0169	1.9756	2.0798	2.136	1.9095	3.6373	1.9141	2.2768	4.0484	2.8262	6.0601	3.403	3.4335	3.2464	3.7404
NtMADS145	3.4222	2.8419	2.3121	2.5103	2.4769	2.3033	2.3348	2.7121	2.29	2.2769	2.2891	2.3209	2.2807	3.8257	2.2396	2.5238	4.6882	3.3083	6.2187	3.8866	3.4201	3.549	3.9592
NtMADS146	1.7392	1.5012	1.352	1.7056	1.538	1.3782	1.5683	1.6789	1.6431	1.3937	1.4385	1.4554	1.4386	2.4117	1.267	1.6676	1.2493	2.2969	2.3675	2.5536	1.7759	1.752	1.5013
NtMADS147	1.75485	1.4233	1.367	1.7263	1.671	1.6076	1.4896	1.6517	1.7612	1.3338	1.5118	1.5508	1.52	2.4659	1.3391	1.6034	1.5906	2.1554	2.3735	2.3667	1.9017	1.6234	1.6444
NtMADS152	1.28355	1.54	1.2001	1.3349	1.3704	1.6435	1.4065	1.0872	1.1524	1.4677	1.094	1.2447	1.1142	1.0911	1.3804	1.2263	1.2046	1.1197	2.1822	1.3526	1.4304	1.2209	1.111
NtMADS148-149	3.46955	3.2647	2.25	2.1483	2.2981	2.7737	2.6291	2.5089	2.8508	4.0539	4.6211	3.6751	2.4189	2.2593	2.0677	4.1419	2.6151	2.0804	2.5414	1.9964	2.4943	2.2479	2.0833
NtMADS150	3.40885	2.9481	2.6148	2.1778	2.5226	2.7193	2.9958	4.3832	3.204	4.3273	4.7836	3.8211	2.5623	2.1598	2.0169	4.864	2.9499	2.3429	2.6448	2.1159	2.3428	2.0013	2.2598
NtMADS156	2.2175	2.2524	2.8336	2.1516	2.1798	2.2835	2.0382	4.6211	4.6182	3.912	4.0073	3.3417	1.859	2.0509	1.9098	3.6484	1.9807	2.6763	2.5686	2.0281	2.0409	1.8253	2.1362
NtMADS151	1.96395	1.8727	1.7924	1.967	1.9661	2.001	1.94	2.3439	1.8828	1.8749	1.7502	1.8453	1.7277	1.8373	1.8021	2.2448	1.9903	1.7558	2.5029	1.6003	1.9453	1.8864	1.833
NtMADS154	2.2962	2.361	2.3479	2.4219	2.3109	2.4568	2.2464	2.5573	3.1485	3.8578	4.2864	3.5847	2.2888	2.1718	2.0753	2.6686	2.1884	2.2969	2.3242	2.3221	2.4663	2.1306	2.0972
NtMADS155	1.9201	1.8624	1.9217	2.2834	1.937	1.802	1.8843	2.3379	3.0619	3.3283	3.5605	3.6172	1.6349	1.8712	1.7513	1.9117	1.9906	2.2194	2.0747	1.8121	1.9721	1.6552	1.7313
NtMADS153	2.5284	2.0817	2.2114	2.3866	2.4111	2.1818	2.1574	2.3454	3.2973	3.1036	3.0792	3.0874	2.1718	1.7991	2.2668	2.5198	2.0779	2.2095	2.3694	2.0561	2.5593	2.0515	1.9254
NtMADS157	2.73225	3.2635	3.7372	2.8087	2.8386	2.9023	2.6667	5.8796	5.9444	4.8843	5.1317	4.4406	2.5972	2.8593	2.642	5.1072	3.035	3.0634	3.1709	2.9883	2.5447	2.6913	2.7966
NtMADS158	2.9804	3.2556	3.4184	3.2479	3.3772	3.3126	3.2332	6.015	5.8689	5.992	6.3294	6.0575	3.271	2.7481	2.9912	5.8539	2.9917	2.9693	3.7629	2.8754	3.35	3.0944	2.804
NtMADS159	2.72375	3.2327	3.4019	2.705	2.8306	2.6041	3.0778	6.0613	5.5799	5.656	6.0221	5.9887	2.9656	2.685	2.829	5.4083	2.6034	2.7412	3.5043	2.795	3.3258	2.9901	2.7929
NtMADS160	2.86685	3.3426	3.6198	2.9768	2.6993	2.7098	3.0653	6.7467	6.1421	6.4616	6.8473	6.4507	2.9543	2.6477	2.8425	6.5759	2.8594	2.7716	3.6652	2.9405	3.4347	2.7364	2.64
NtMADS113	1.7877	1.6626	1.748	1.7614	1.744	1.7013	1.3267	2.4032	1.8943	1.4908	1.759	1.6045	2.5098	2.0192	2.8578	1.7681	1.3694	2.7056	1.8404	3.3139	1.6495	1.9639	2.0757
NtMADS114	1.31805	1.1903	1.2805	1.2145	1.3434	1.3903	1.1829	1.9429	1.3557	1.1598	1.2107	1.6751	1.248	1.3322	1.325	1.6509	1.153	1.3683	1.3615	1.6924	1.4969	1.1791	1.462
NtMADS130	3.0606	2.6838	2.5623	2.7617	3.2619	3.0401	3.7867	3.1827	3.322	4.4368	3.7437	2.8774	2.9765	3.4021	3.2246	3.1315	3.5511	2.9104	3.5639	2.8573	4.0132	5.1737	3.8964
NtMADS131	2.9517	2.6928	2.3469	2.7685	3.1535	3.3413	3.2282	3.0828	3.072	4.0142	2.9933	2.6704	2.9463	2.9055	2.7711	2.7643	2.8227	2.9744	3.6352	2.8268	3.505	4.1852	3.2721
NtMADS125	1.0357	0.9176	1.4416	1.3398	1.5752	1.9425	3.3517	1.6159	0.7587	1.3019	1.4005	1.3457	1.7557	1.2039	1.0992	1.7229	1.2065	1.49	1.4344	0.9753	1.2327	1.005	1.0295
NtMADS127	1.35265	1.2992	1.1476	1.2227	1.5481	1.9355	2.779	1.6745	1.2448	1.1224	1.1593	1.4536	1.5218	1.0598	1.3692	1.725	1.1548	1.2799	1.335	1.1954	1.3676	1.1091	1.064
NtMADS126	2.4541	1.9092	2.2839	2.1726	2.853	3.9413	5.1984	4.3878	2.3201	3.3323	3.5552	3.448	3.9969	2.503	2.2257	4.3318	2.2421	2.2448	2.3609	2.6671	2.6298	1.9791	2.0407
NtMADS89	1.30385	1.2935	1.5637	1.6866	1.3491	1.8197	2.1888	1.2992	1.6477	1.7378	1.7253	1.6876	1.5516	1.3991	1.078	1.5398	1.2511	1.1978	1.3821	1.2852	1.1409	1.0387	0.9705
NtMADS129	2.624	2.4382	3.5163	4.2213	3.7226	4.4661	5.3053	4.175	3.8525	4.2655	4.3106	4.1894	4.487	3.651	2.225	4.2093	2.0751	2.429	3.799	3.5969	2.4942	2.4666	3.495
NtMADS132	3.07265	3.0217	3.9682	4.5718	5.9568	5.4985	7.0342	6.8672	5.0929	7.011	7.0452	6.5135	7.5182	5.9091	4.7238	6.6768	3.8281	5.168	4.4473	5.2926	4.8389	3.8109	5.3548
NtMADS133	3.93305	3.6555	4.0467	4.5598	4.9702	4.8128	5.8114	6.2624	4.6609	6.2804	6.4214	6.4633	6.6327	6.2443	4.8709	6.1556	4.8657	6.0757	5.0426	6.1212	4.8842	5.3978	6.0716
NtMADS134	1.8932	2.1167	2.6971	1.878	2.6027	3.1413	5.3411	5.0429	3.7724	5.3395	4.9557	4.9831	4.2342	4.4989	2.303	5.2922	3.0898	3.3207	3.4281	3.776	2.7421	1.8508	4.2442
NtMADS135	3.49275	3.187	3.4874	3.9641	4.223	4.4734	5.8401	5.0368	4.2415	4.8788	5.2446	4.6183	4.9426	4.8946	3.736	5.2621	3.8663	4.2791	4.5831	4.3442	4.1036	3.3632	4.5334
