# Supplementary material for: Genome-Wide Identification, Gene Structure and Expression Analysis of the MADS-Box Gene Family Indicate Their Function in the Development of Tobacco (Nicotiana tabacum L.)
Source: Int J Mol Sci. 2019 Oct 11;20(20):5043. doi: 10.3390/ijms20205043 (PMC6829366; doi:10.3390/ijms20205043)
Supplement: Supplementary file 1 [file ijms-20-05043-s001.zip › ijms-560114-SI-R2-revised/Table S4.xlsx]

## Sheet: Sheet1
Supplementary Table S3 Listed primer used in this study.
Name	Purpose	Sequence
NtMADS81 F	Real time PCR	CAGCAGGCAAGTGACTTTCT
NtMADS81 R	Real time PCR	AGCAAGTTCAGGATCCTCTTCA
NtMADS101 F	Real time PCR	ACTCGCCACTAAAGGGACAA
NtMADS101 R	Real time PCR	ATTGTTCCAGCTCCTCCTCC
NtMADS103 F	Real time PCR	TGGGAAGAGGAAGAGTAGAACTG
NtMADS103 R	Real time PCR	CCCTTGAAGTGCTGCAGAAC
NtMADS116 F	Real time PCR	CACAGTAGGGCAGCAAGTTG
NtMADS116 R	Real time PCR	GCAAAGCATCCCATATGGCA
NtMADS117 F	Real time PCR	TCAGGCCAAAACTCAGCAAC
NtMADS117 R	Real time PCR	GTTGACATGGCGGATCATCC
NtMADS118 F	Real time PCR	GGAGGGGTAGGGTTGAGATG
NtMADS118 R	Real time PCR	GCTGGATTCGGTGGAGTACT
NtMADS119 F	Real time PCR	TCTCCGTCTTGTGTGATGCT
NtMADS119 R	Real time PCR	CCTTGACATGAGCTTTGGGT
NtMADS120 F	Real time PCR	AAAGGGAGAAAGAGCTGGCT
NtMADS120 R	Real time PCR	ATGGCGGCATTACAGTGTTC
NtMADS121 F	Real time PCR	TGTGCTTTGTGATGCTGAGG
NtMADS121 R	Real time PCR	GCATGTTCCAAAGTCCAGCT
NtMADS122 F	Real time PCR	TTGCAGAGAAACCAAAGGCA
NtMADS122 R	Real time PCR	AGCTGGTTGTTTTGCTCCTG
NtMADS123 F	Real time PCR	TGTGCTTTGTGATGCTGAGG
NtMADS123 R	Real time PCR	TTTTGCATGTTCCAGGGTCC
NtMADS124 F	Real time PCR	AGATCAGCAGGCAAGTCACT
NtMADS124 R	Real time PCR	TCGCAAACTAAGAGGGTCCA
NtMADS125 F	Real time PCR	GAGGAGGTTGCAACAATGACT
NtMADS125 R	Real time PCR	AGGTGAGCAATCTGTTCCCT
NtMADS126 F	Real time PCR	GAGGAGGTTGCAACAATGACT
NtMADS126 R	Real time PCR	AGGTGAGCAATCTGTTCCCT
NtMADS127 F	Real time PCR	ACTACTGAGCATTTGAAAGAGGA
NtMADS127 R	Real time PCR	CACCTCACACTTTCTTGCCC
NtMADS128 F	Real time PCR	GTAGGGGAAGAGTGGAGCTG
NtMADS128 R	Real time PCR	TTTTGAGCGTGTTGGAGGTG
NtMADS129 F	Real time PCR	TGTGTGATGCAGAAGTTAGCC
NtMADS129 R	Real time PCR	GCGGTGTTGAGATGAAGTGG
NtMADS130 F	Real time PCR	CAAACGGAAGCTGATGGGAC
NtMADS130 R	Real time PCR	TAGGCGGCACTTTTCTCGTA
NtMADS131 F	Real time PCR	GTAACCTTCTCAAAGCGCCG
NtMADS131 R	Real time PCR	GCTGTTGTCCACCATCGTTT
NtMADS132 F	Real time PCR	GGTTTAGGATCCTGCACCCT
NtMADS132 R	Real time PCR	GTCTCTGTTGAAGGCCTCCA
NtMADS133 F	Real time PCR	TGGGAGAAGGTTTAGGGTCC
NtMADS133 R	Real time PCR	TCCAAACTTCTCCCTCAGCA
NtMADS134 F	Real time PCR	AGATGAGGCGAATCGAAAACG
NtMADS134 R	Real time PCR	ACGCTCCATAATCTCCTGCA
NtMADS135 F	Real time PCR	CGGGGAGAAATACCACCTGT
NtMADS135 R	Real time PCR	ACGTTGAGACTCCGTTCCAA
NtMADS136 F	Real time PCR	CAACCATCACTTGAGCTGCA
NtMADS136 R	Real time PCR	TTTCTCTCTATGACGCGGGT
NtMADS137 F	Real time PCR	GAGTTGCAGCAGTTGGAGAG
NtMADS137 R	Real time PCR	GCTGCTGGGTTGTTGTATCC
NtMADS138 F	Real time PCR	AACTGAGGCAAATGAGGGGA
NtMADS138 R	Real time PCR	TGTTTGCTGCTGTTGTTCGA
NtMADS139 F	Real time PCR	GCCTTCACTTGAGCTGCAG
NtMADS139 R	Real time PCR	CCTTCTTCTCAATGACGCGG
NtMADS140 F	Real time PCR	TCAAAGAGGAGAAGAGGGCT
NtMADS140 R	Real time PCR	AGTCTAGGGAAGGTTGGTCA
NtMADS141 F	Real time PCR	TGGCTGACAAGAATCGTGAG
NtMADS141 R	Real time PCR	TCCATTAGCTCAGCACCCTT
NtMADS142 F	Real time PCR	AAGGACTTGGCTTGGAGGAA
NtMADS142 R	Real time PCR	TGATGGAGTCTGCGGAATGT
NtMADS143 F	Real time PCR	TCGAGGGAGGAATAAGTCGTG
NtMADS143 R	Real time PCR	GTCGTGATAGAGTCTGCCGA
NtMADS144 F	Real time PCR	ATTCAAGGAGGCAGGAGGAG
NtMADS144 R	Real time PCR	GACTCTCCTCGCCCTCTTTT
NtMADS145 F	Real time PCR	GGGCTGGCTTGTTGAAGAAA
NtMADS145 R	Real time PCR	TGGCTGCTTGTTGTCCTCT
NtMADS146 F	Real time PCR	TGTGATGCTGAGGTTGGTGT
NtMADS146 R	Real time PCR	TTCATTCACTTCAGGCTGCG
NtMADS147 F	Real time PCR	TGAGTCGCAGCCTAAAGTGA
NtMADS147 R	Real time PCR	CACGCAGGGCTTCATTTTCT
NtMADS148 F	Real time PCR	CAACAAGCAGGCAAGTGACT
NtMADS148 R	Real time PCR	TAGGTGGGGTTGAGACATCC
NtMADS149 F	Real time PCR	CAACAAGCAGGCAAGTGACT
NtMADS149 R	Real time PCR	TAGGTGGGGTTGAGACATCC
NtMADS150 F	Real time PCR	TCGAAAGCAAAAGGAGCAGA
NtMADS150 R	Real time PCR	GATTGCATGTGTGGCCTGAA
NtMADS151 F	Real time PCR	TGTGATGCTGAAGTTGGACT
NtMADS151 R	Real time PCR	ACGTCCTCCATCCTCTTGTG
NtMADS152 F	Real time PCR	GGGGAGAGGAAAGATTGCGA
NtMADS152 R	Real time PCR	ACTTTCTAACCTTGTGCTTGCA
NtMADS161 F	Real time PCR	TTGTGATGCCAAGGTTTCCC
NtMADS161 R	Real time PCR	TCTCAGACTGTTTGGCACTG
26S F	Real time PCR	GAAGAAGGTCCCAAGGGTTC
26S R	Real time PCR	TCTCCCTTTAACACCAACGG
NtMADS133 F	clone	GGGGACAAGTTTGTACAAAAAAGCAGGCTGCATGGTGAGAGGAAAAACTCAGATG
NtMADS133 R	clone	GGGGACCACTTTGTACAAGAAAGCTGGGTCTCAATTCTGTAGGGCGCGCTTCGTTC
